# Supplementary material for: Interactive Analysis, Exploration, and Visualization of RNA-Seq Data with SeqCVIBE
Source: Methods Protoc. 2022 Mar 18;5(2):27. doi: 10.3390/mps5020027 (PMC8938808; doi:10.3390/mps5020027)
Supplement: Supplementary file 1 [file mps-05-00027-s001.zip]

Archive with 2 entries (2 files):
- Supplemental File S1.pdf
- Supplemental File S2.pdf
